# Supplementary material for: New Promising Therapeutic Avenues of Curcumin in Brain Diseases
Source: Molecules. 2021 Dec 31;27(1):236. doi: 10.3390/molecules27010236 (PMC8746812; doi:10.3390/molecules27010236)
Supplement: Supplementary file 1 [file molecules-27-00236-s001.zip]

Archive with 1 entries (1 files):
- molecules-1508488-supplementary.pdf
